# Supplementary material for: One-Step Theory View on Photoelectron Diffraction: Application to Graphene
Source: Nanomaterials (Basel). 2022 Nov 17;12(22):4040. doi: 10.3390/nano12224040 (PMC9698165; doi:10.3390/nano12224040)
Supplement: Supplementary file 1 [file nanomaterials-12-04040-s001.zip]

Archive with 5 entries (5 files):
- film1-MLRCV.mov
- film2-ABRCV.mov
- film3-ABBFT.mov
- film4-AABFT.mov
- film5-TWORC.mov
